# Supplementary material for: QUINT: Workflow for Quantification and Spatial Analysis of Features in Histological Images From Rodent Brain
Source: Front Neuroinform. 2019 Dec 3;13:75. doi: 10.3389/fninf.2019.00075 (PMC6901597; doi:10.3389/fninf.2019.00075)
Supplement: Supplementary file 2 [file Data_Sheet_1.ZIP]

Archive with 185 entries (181 files):
- Supplementary_material_Yates/
- Supplementary_material_Yates/hAPP/
- Supplementary_material_Yates/hAPP/tg2576_m287_1D1_s002_resize_Object Predictions.png
- Supplementary_material_Yates/hAPP/tg2576_m287_1D1_s006_resize_Object Predictions.png
- Supplementary_material_Yates/hAPP/tg2576_m287_1D1_s010_resize_Object Predictions.png
- Supplementary_material_Yates/hAPP/tg2576_m287_1D1_s014_resize_Object Predictions.png
- Supplementary_material_Yates/hAPP/tg2576_m287_1D1_s018_resize_Object Predictions.png
- Supplementary_material_Yates/hAPP/tg2576_m287_1D1_s022_resize_Object Predictions.png
- Supplementary_material_Yates/hAPP/tg2576_m287_1D1_s026_resize_Object Predictions.png
- Supplementary_material_Yates/hAPP/tg2576_m287_1D1_s030_resize_Object Predictions.png
- Supplementary_material_Yates/hAPP/tg2576_m287_1D1_s034_resize_Object Predictions.png
- Supplementary_material_Yates/hAPP/tg2576_m287_1D1_s038_resize_Object Predictions.png
- Supplementary_material_Yates/hAPP/tg2576_m287_1D1_s042_resize_Object Predictions.png
- Supplementary_material_Yates/hAPP/tg2576_m287_1D1_s046_resize_Object Predictions.png
- Supplementary_material_Yates/hAPP/tg2576_m287_1D1_s050_resize_Object Predictions.png
- Supplementary_material_Yates/hAPP/tg2576_m287_1D1_s054_resize_Object Predictions.png
- Supplementary_material_Yates/hAPP/tg2576_m287_1D1_s058_resize_Object Predictions.png
- Supplementary_material_Yates/hAPP/tg2576_m287_1D1_s062_resize_Object Predictions.png
- Supplementary_material_Yates/hAPP/tg2576_m287_1D1_s066_resize_Object Predictions.png
- Supplementary_material_Yates/hAPP/tg2576_m287_1D1_s070_resize_Object Predictions.png
- Supplementary_material_Yates/hAPP/tg2576_m287_1D1_s074_resize_Object Predictions.png
- Supplementary_material_Yates/hAPP/tg2576_m287_1D1_s078_resize_Object Predictions.png
- Supplementary_material_Yates/hAPP/tg2576_m287_1D1_s082_resize_Object Predictions.png
- Supplementary_material_Yates/hAPP/tg2576_m287_1D1_s086_resize_Object Predictions.png
- Supplementary_material_Yates/hAPP/tg2576_m287_1D1_s090_resize_Object Predictions.png
- Supplementary_material_Yates/hAPP/tg2576_m287_1D1_s094_resize_Object Predictions.png
- Supplementary_material_Yates/hAPP/tg2576_m287_1D1_s098_resize_Object Predictions.png
- Supplementary_material_Yates/hAPP/tg2576_m287_1D1_s102_resize_Object Predictions.png
- Supplementary_material_Yates/hAPP/tg2576_m287_1D1_s106_resize_Object Predictions.png
- Supplementary_material_Yates/hAPP/tg2576_m287_1D1_s110_resize_Object Predictions.png
- Supplementary_material_Yates/hAPP/tg2576_m287_1D1_s114_resize_Object Predictions.png
- Supplementary_material_Yates/hAPP/tg2576_m287_1D1_s118_resize_Object Predictions.png
- Supplementary_material_Yates/hAPP/tg2576_m287_1D1_s122_resize_Object Predictions.png
- Supplementary_material_Yates/hAPP/tg2576_m287_1D1_s126_resize_Object Predictions.png
- Supplementary_material_Yates/hAPP/tg2576_m287_1D1_s130_resize_Object Predictions.png
- Supplementary_material_Yates/hAPP/tg2576_m287_1D1_s134_resize_Object Predictions.png
- Supplementary_material_Yates/hAPP/tg2576_m287_1D1_s138_resize_Object Predictions.png
- Supplementary_material_Yates/hAPP/tg2576_m287_1D1_s142_resize_Object Predictions.png
- Supplementary_material_Yates/hAPP/tg2576_m287_1D1_s146_resize_Object Predictions.png
- Supplementary_material_Yates/hAPP/tg2576_m287_1D1_s150_resize_Object Predictions.png
- Supplementary_material_Yates/hAPP/tg2576_m287_1D1_s154_resize_Object Predictions.png
- Supplementary_material_Yates/hAPP/tg2576_m287_1D1_s158_resize_Object Predictions.png
- Supplementary_material_Yates/hAPP/tg2576_m287_1D1_s166_resize_Object Predictions.png
- Supplementary_material_Yates/hAPP/tg2576_m287_1D1_s170_resize_Object Predictions.png
- Supplementary_material_Yates/hAPP/tg2576_m287_1D1_s174_resize_Object Predictions.png
- Supplementary_material_Yates/hAPP/tg2576_m287_1D1_s178_resize_Object Predictions.png
- Supplementary_material_Yates/hAPP/tg2576_m287_1D1_s182_resize_Object Predictions.png
- Supplementary_material_Yates/hAPP/tg2576_m287_1D1_s186_resize_Object Predictions.png
- Supplementary_material_Yates/hAPP/tg2576_m287_1D1_s190_resize_Object Predictions.png
- Supplementary_material_Yates/hAPP/tg2576_m287_1D1_s194_resize_Object Predictions.png
- Supplementary_material_Yates/hAPP/tg2576_m287_1D1_s198_resize_Object Predictions.png
- Supplementary_material_Yates/hAPP/tg2576_m287_1D1_s202_resize_Object Predictions.png
- Supplementary_material_Yates/hAPP/tg2576_m287_1D1_s206_resize_Object Predictions.png
- Supplementary_material_Yates/hAPP/tg2576_m287_1D1_s210_resize_Object Predictions.png
- Supplementary_material_Yates/hAPP/tg2576_m287_1D1_s214_resize_Object Predictions.png
- Supplementary_material_Yates/hAPP/tg2576_m287_1D1_s218_resize_Object Predictions.png
- Supplementary_material_Yates/hAPP/tg2576_m287_1D1_s222_resize_Object Predictions.png
- Supplementary_material_Yates/hAPP/tg2576_m287_1D1_s226_resize_Object Predictions.png
- Supplementary_material_Yates/hAPP/tg2576_m287_1D1_s230_resize_Object Predictions.png
- Supplementary_material_Yates/hAPP/tg2576_m287_1D1_s234_resize_Object Predictions.png
- Supplementary_material_Yates/hAPP/tg2576_m287_1D1_s238_resize_Object Predictions.png
- Supplementary_material_Yates/hAPP/Thumbs.db
- Supplementary_material_Yates/pan-Abeta/
- Supplementary_material_Yates/pan-Abeta/tg2576_m287_4G8_s003_resize_Object Predictions.png
- Supplementary_material_Yates/pan-Abeta/tg2576_m287_4G8_s007_resize_Object Predictions.png
- Supplementary_material_Yates/pan-Abeta/tg2576_m287_4G8_s011_resize_Object Predictions.png
- Supplementary_material_Yates/pan-Abeta/tg2576_m287_4G8_s015_resize_Object Predictions.png
- Supplementary_material_Yates/pan-Abeta/tg2576_m287_4G8_s019_resize_Object Predictions.png
- Supplementary_material_Yates/pan-Abeta/tg2576_m287_4G8_s023_resize_Object Predictions.png
- Supplementary_material_Yates/pan-Abeta/tg2576_m287_4G8_s027_resize_Object Predictions.png
- Supplementary_material_Yates/pan-Abeta/tg2576_m287_4G8_s031_resize_Object Predictions.png
- Supplementary_material_Yates/pan-Abeta/tg2576_m287_4G8_s035_resize_Object Predictions.png
- Supplementary_material_Yates/pan-Abeta/tg2576_m287_4G8_s039_resize_Object Predictions.png
- Supplementary_material_Yates/pan-Abeta/tg2576_m287_4G8_s043_resize_Object Predictions.png
- Supplementary_material_Yates/pan-Abeta/tg2576_m287_4G8_s047_resize_Object Predictions.png
- Supplementary_material_Yates/pan-Abeta/tg2576_m287_4G8_s051_resize_Object Predictions.png
- Supplementary_material_Yates/pan-Abeta/tg2576_m287_4G8_s055_resize_Object Predictions.png
- Supplementary_material_Yates/pan-Abeta/tg2576_m287_4G8_s059_resize_Object Predictions.png
- Supplementary_material_Yates/pan-Abeta/tg2576_m287_4G8_s063_resize_Object Predictions.png
- Supplementary_material_Yates/pan-Abeta/tg2576_m287_4G8_s067_resize_Object Predictions.png
- Supplementary_material_Yates/pan-Abeta/tg2576_m287_4G8_s071_resize_Object Predictions.png
- Supplementary_material_Yates/pan-Abeta/tg2576_m287_4G8_s075_resize_Object Predictions.png
- Supplementary_material_Yates/pan-Abeta/tg2576_m287_4G8_s079_resize_Object Predictions.png
- Supplementary_material_Yates/pan-Abeta/tg2576_m287_4G8_s083_resize_Object Predictions.png
- Supplementary_material_Yates/pan-Abeta/tg2576_m287_4G8_s087_resize_Object Predictions.png
- Supplementary_material_Yates/pan-Abeta/tg2576_m287_4G8_s091_resize_Object Predictions.png
- Supplementary_material_Yates/pan-Abeta/tg2576_m287_4G8_s095_resize_Object Predictions.png
- Supplementary_material_Yates/pan-Abeta/tg2576_m287_4G8_s099_resize_Object Predictions.png
- Supplementary_material_Yates/pan-Abeta/tg2576_m287_4G8_s103_resize_Object Predictions.png
- Supplementary_material_Yates/pan-Abeta/tg2576_m287_4G8_s107_resize_Object Predictions.png
- Supplementary_material_Yates/pan-Abeta/tg2576_m287_4G8_s111_resize_Object Predictions.png
- Supplementary_material_Yates/pan-Abeta/tg2576_m287_4G8_s115_resize_Object Predictions.png
- Supplementary_material_Yates/pan-Abeta/tg2576_m287_4G8_s119_resize_Object Predictions.png
- Supplementary_material_Yates/pan-Abeta/tg2576_m287_4G8_s123_resize_Object Predictions.png
- Supplementary_material_Yates/pan-Abeta/tg2576_m287_4G8_s127_resize_Object Predictions.png
- Supplementary_material_Yates/pan-Abeta/tg2576_m287_4G8_s131_resize_Object Predictions.png
- Supplementary_material_Yates/pan-Abeta/tg2576_m287_4G8_s135_resize_Object Predictions.png
- Supplementary_material_Yates/pan-Abeta/tg2576_m287_4G8_s139_resize_Object Predictions.png
- Supplementary_material_Yates/pan-Abeta/tg2576_m287_4G8_s143_resize_Object Predictions.png
- Supplementary_material_Yates/pan-Abeta/tg2576_m287_4G8_s147_resize_Object Predictions.png
- Supplementary_material_Yates/pan-Abeta/tg2576_m287_4G8_s151_resize_Object Predictions.png
- Supplementary_material_Yates/pan-Abeta/tg2576_m287_4G8_s155_resize_Object Predictions.png
- Supplementary_material_Yates/pan-Abeta/tg2576_m287_4G8_s159_resize_Object Predictions.png
- Supplementary_material_Yates/pan-Abeta/tg2576_m287_4G8_s167_resize_Object Predictions.png
- Supplementary_material_Yates/pan-Abeta/tg2576_m287_4G8_s171_resize_Object Predictions.png
- Supplementary_material_Yates/pan-Abeta/tg2576_m287_4G8_s175_resize_Object Predictions.png
- Supplementary_material_Yates/pan-Abeta/tg2576_m287_4G8_s179_resize_Object Predictions.png
- Supplementary_material_Yates/pan-Abeta/tg2576_m287_4G8_s183_resize_Object Predictions.png
- Supplementary_material_Yates/pan-Abeta/tg2576_m287_4G8_s187_resize_Object Predictions.png
- Supplementary_material_Yates/pan-Abeta/tg2576_m287_4G8_s191_resize_Object Predictions.png
- Supplementary_material_Yates/pan-Abeta/tg2576_m287_4G8_s195_resize_Object Predictions.png
- Supplementary_material_Yates/pan-Abeta/tg2576_m287_4G8_s199_resize_Object Predictions.png
- Supplementary_material_Yates/pan-Abeta/tg2576_m287_4G8_s203_resize_Object Predictions.png
- Supplementary_material_Yates/pan-Abeta/tg2576_m287_4G8_s207_resize_Object Predictions.png
- Supplementary_material_Yates/pan-Abeta/tg2576_m287_4G8_s211_resize_Object Predictions.png
- Supplementary_material_Yates/pan-Abeta/tg2576_m287_4G8_s215_resize_Object Predictions.png
- Supplementary_material_Yates/pan-Abeta/tg2576_m287_4G8_s219_resize_Object Predictions.png
- Supplementary_material_Yates/pan-Abeta/tg2576_m287_4G8_s223_resize_Object Predictions.png
- Supplementary_material_Yates/pan-Abeta/tg2576_m287_4G8_s227_resize_Object Predictions.png
- Supplementary_material_Yates/pan-Abeta/tg2576_m287_4G8_s231_resize_Object Predictions.png
- Supplementary_material_Yates/pan-Abeta/tg2576_m287_4G8_s235_resize_Object Predictions.png
- Supplementary_material_Yates/pan-Abeta/tg2576_m287_4G8_s239_resize_Object Predictions.png
- Supplementary_material_Yates/pan-Abeta/Thumbs.db
- Supplementary_material_Yates/pE-Abeta/
- Supplementary_material_Yates/pE-Abeta/tg2576_m287_pGlu_s004_Object Predictions.png
- Supplementary_material_Yates/pE-Abeta/tg2576_m287_pGlu_s008_Object Predictions.png
- Supplementary_material_Yates/pE-Abeta/tg2576_m287_pGlu_s012_Object Predictions.png
- Supplementary_material_Yates/pE-Abeta/tg2576_m287_pGlu_s016_Object Predictions.png
- Supplementary_material_Yates/pE-Abeta/tg2576_m287_pGlu_s020_Object Predictions.png
- Supplementary_material_Yates/pE-Abeta/tg2576_m287_pGlu_s024_Object Predictions.png
- Supplementary_material_Yates/pE-Abeta/tg2576_m287_pGlu_s028_Object Predictions.png
- Supplementary_material_Yates/pE-Abeta/tg2576_m287_pGlu_s032_Object Predictions.png
- Supplementary_material_Yates/pE-Abeta/tg2576_m287_pGlu_s036_Object Predictions.png
- Supplementary_material_Yates/pE-Abeta/tg2576_m287_pGlu_s040_Object Predictions.png
- Supplementary_material_Yates/pE-Abeta/tg2576_m287_pGlu_s044_Object Predictions.png
- Supplementary_material_Yates/pE-Abeta/tg2576_m287_pGlu_s048_Object Predictions.png
- Supplementary_material_Yates/pE-Abeta/tg2576_m287_pGlu_s052_Object Predictions.png
- Supplementary_material_Yates/pE-Abeta/tg2576_m287_pGlu_s056_Object Predictions.png
- Supplementary_material_Yates/pE-Abeta/tg2576_m287_pGlu_s060_Object Predictions.png
- Supplementary_material_Yates/pE-Abeta/tg2576_m287_pGlu_s064_Object Predictions.png
- Supplementary_material_Yates/pE-Abeta/tg2576_m287_pGlu_s068_Object Predictions.png
- Supplementary_material_Yates/pE-Abeta/tg2576_m287_pGlu_s072_Object Predictions.png
- Supplementary_material_Yates/pE-Abeta/tg2576_m287_pGlu_s076_Object Predictions.png
- Supplementary_material_Yates/pE-Abeta/tg2576_m287_pGlu_s080_Object Predictions.png
- Supplementary_material_Yates/pE-Abeta/tg2576_m287_pGlu_s084_Object Predictions.png
- Supplementary_material_Yates/pE-Abeta/tg2576_m287_pGlu_s088_Object Predictions.png
- Supplementary_material_Yates/pE-Abeta/tg2576_m287_pGlu_s092_Object Predictions.png
- Supplementary_material_Yates/pE-Abeta/tg2576_m287_pGlu_s096_Object Predictions.png
- Supplementary_material_Yates/pE-Abeta/tg2576_m287_pGlu_s100_Object Predictions.png
- Supplementary_material_Yates/pE-Abeta/tg2576_m287_pGlu_s104_Object Predictions.png
- Supplementary_material_Yates/pE-Abeta/tg2576_m287_pGlu_s108_Object Predictions.png
- Supplementary_material_Yates/pE-Abeta/tg2576_m287_pGlu_s112_Object Predictions.png
- Supplementary_material_Yates/pE-Abeta/tg2576_m287_pGlu_s116_Object Predictions.png
- Supplementary_material_Yates/pE-Abeta/tg2576_m287_pGlu_s120_Object Predictions.png
- Supplementary_material_Yates/pE-Abeta/tg2576_m287_pGlu_s124_Object Predictions.png
- Supplementary_material_Yates/pE-Abeta/tg2576_m287_pGlu_s128_Object Predictions.png
- Supplementary_material_Yates/pE-Abeta/tg2576_m287_pGlu_s132_Object Predictions.png
- Supplementary_material_Yates/pE-Abeta/tg2576_m287_pGlu_s136_Object Predictions.png
- Supplementary_material_Yates/pE-Abeta/tg2576_m287_pGlu_s140_Object Predictions.png
- Supplementary_material_Yates/pE-Abeta/tg2576_m287_pGlu_s144_Object Predictions.png
- Supplementary_material_Yates/pE-Abeta/tg2576_m287_pGlu_s148_Object Predictions.png
- Supplementary_material_Yates/pE-Abeta/tg2576_m287_pGlu_s152_Object Predictions.png
- Supplementary_material_Yates/pE-Abeta/tg2576_m287_pGlu_s156_Object Predictions.png
- Supplementary_material_Yates/pE-Abeta/tg2576_m287_pGlu_s160_Object Predictions.png
- Supplementary_material_Yates/pE-Abeta/tg2576_m287_pGlu_s164_Object Predictions.png
- Supplementary_material_Yates/pE-Abeta/tg2576_m287_pGlu_s168_Object Predictions.png
- Supplementary_material_Yates/pE-Abeta/tg2576_m287_pGlu_s172_Object Predictions.png
- Supplementary_material_Yates/pE-Abeta/tg2576_m287_pGlu_s176_Object Predictions.png
- Supplementary_material_Yates/pE-Abeta/tg2576_m287_pGlu_s180_Object Predictions.png
- Supplementary_material_Yates/pE-Abeta/tg2576_m287_pGlu_s184_Object Predictions.png
- Supplementary_material_Yates/pE-Abeta/tg2576_m287_pGlu_s188_Object Predictions.png
- Supplementary_material_Yates/pE-Abeta/tg2576_m287_pGlu_s192_Object Predictions.png
- Supplementary_material_Yates/pE-Abeta/tg2576_m287_pGlu_s196_Object Predictions.png
- Supplementary_material_Yates/pE-Abeta/tg2576_m287_pGlu_s200_Object Predictions.png
- Supplementary_material_Yates/pE-Abeta/tg2576_m287_pGlu_s204_Object Predictions.png
- Supplementary_material_Yates/pE-Abeta/tg2576_m287_pGlu_s208_Object Predictions.png
- Supplementary_material_Yates/pE-Abeta/tg2576_m287_pGlu_s212_Object Predictions.png
- Supplementary_material_Yates/pE-Abeta/tg2576_m287_pGlu_s216_Object Predictions.png
- Supplementary_material_Yates/pE-Abeta/tg2576_m287_pGlu_s220_Object Predictions.png
- Supplementary_material_Yates/pE-Abeta/tg2576_m287_pGlu_s224_Object Predictions.png
- Supplementary_material_Yates/pE-Abeta/tg2576_m287_pGlu_s228_Object Predictions.png
- Supplementary_material_Yates/pE-Abeta/tg2576_m287_pGlu_s232_Object Predictions.png
- Supplementary_material_Yates/pE-Abeta/tg2576_m287_pGlu_s236_Object Predictions.png
- Supplementary_material_Yates/pE-Abeta/tg2576_m287_pGlu_s240_Object Predictions.png
- Supplementary_material_Yates/pE-Abeta/Thumbs.db
